# Supplementary material for: Bibliometric analysis of IgA vasculitis nephritis in children from 2000 to 2022
Source: Front Public Health. 2022 Oct 5;10:1020231. doi: 10.3389/fpubh.2022.1020231 (PMC9581235; doi:10.3389/fpubh.2022.1020231)
Supplement: Supplementary file 1 [file Table_1.xlsx]

## Sheet: Sheet1
Rank	Citations	Author	Title	Journal	Year	Doi
1	134	Goldstein AR	Long-term follow-up of childhood Henoch-Schönlein nephritis	Lancet	1992	10.1016/0140-6736(92)91341-5
2	124	Gardner-Medwin JM	Incidence of Henoch-Schönlein purpura, Kawasaki disease, and rare vasculitides in children of different ethnic origins	Lancet	2002	10.1016/s0140-6736(02)11279-7
3	117	Counahan R	Prognosis of Henoch-Schönlein nephritis in children	British Medical Journal	1997	10.1136/bmj.2.6078.11
4	116	Arthritis Rheum	The American College of Rheumatology 1990 criteria for the classification of Henoch-Schönlein purpura	Arthritis Rheum	1990	10.1002/art.1780330809
5	106	Ozen S	EULAR/PRINTO/PRES criteria for Henoch-Schönlein purpura, childhood polyarteritis nodosa, childhood Wegener granulomatosis and childhood Takayasu arteritis: Ankara 2008. Part II: Final classification criteria	Annals of Rheumatic Diseases	2009	10.1136/ard.2009.116657
6	101	Pillebout E	Henoch-Schönlein Purpura in adults: outcome and prognostic factors	Journal of The American Society of Nephrology	2002	10.1097/01.asn.0000013883.99976.22
7	101	Ronkainen J	The adult kidney 24 years after childhood Henoch-Schönlein purpura: a retrospective cohort study	Lancet	2002	10.1016/s0140-6736(02)09835-5
8	100	Coppo R	Long-term prognosis of Henoch-Schönlein nephritis in adults and children. Italian Group of Renal Immunopathology Collaborative Study on Henoch-Schönlein purpura	Nephrology Dialysis Transplantation	1997	10.1093/ndt/12.11.2277
9	95	Niaudet P	Methylprednisolone pulse therapy in the treatment of severe forms of Schönlein-Henoch purpura nephritis	Pediatric Nephrology	1998	10.1007/s004670050446
10	94	Narchi H	Risk of long term renal impairment and duration of follow up recommended for Henoch-Schonlein purpura with normal or minimal urinary findings: a systematic review	Archives of Disease in Childhood	2005	10.1136/adc.2005.074641
